# Supplementary material for: METTL3-mediated N6-methyladenosine mRNA modification enhances long-term memory consolidation
Source: Cell Res. 2018 Oct 8;28(11):1050–61. doi: 10.1038/s41422-018-0092-9 (PMC6218447; doi:10.1038/s41422-018-0092-9)
Supplement: Supplementary file 9 — Supplementary information, Table S1 [file 41422_2018_92_MOESM9_ESM.xlsx]

## Sheet: m6A-tagged IEGs
Table S1. Confident m6A modification on IEGs during learning (based on miCLIP-m6A-seq data).
Locus	Gene	Annotation	Time point
chr18:34861574-34861579	Egr1	CDS	Naïve
chr18:34864013-34864018	Egr1	3'UTR	Naïve
chr15:101270277-101270282	Nr4a1	CDS	Naïve
chr15:74669352-74669357	Arc	3'UTR	Naïve
chr15:74671482-74671487	Arc	CDS	Naïve
chr19:4986460-4986465	Npas4	CDS	30 min
chr19:4986490-4986495	Npas4	CDS	30 min
chr18:34862580-34862585	Egr1	CDS	30 min
chr18:34863150-34863155	Egr1	CDS	30 min
chr18:34863302-34863307	Egr1	CDS	30 min
chr15:101270847-101270852	Nr4a1	CDS	30 min
chr15:101274191-101274196	Nr4a1	CDS	30 min
chr18:34862647-34862652	Egr1	CDS	1 h
chr18:34864013-34864018	Egr1	3'UTR	1 h
chr18:34864824-34864829	Egr1	3'UTR	1 h
chr18:34864856-34864861	Egr1	3'UTR	1 h
chr15:74671340-74671345	Arc	CDS	1 h
chr15:74672008-74672013	Arc	CDS	1 h
chr18:34862585-34862590	Egr1	CDS	4 h
chr18:34862788-34862793	Egr1	CDS	4 h
chr18:34863961-34863966	Egr1	3'UTR	4 h
chr18:34864792-34864797	Egr1	3'UTR	4 h
chr18:34864863-34864868	Egr1	3'UTR	4 h
chr15:74671035-74671040	Arc	3'UTR	4 h
