# Supplementary material for: METTL3-mediated N6-methyladenosine mRNA modification enhances long-term memory consolidation
Source: Cell Res. 2018 Oct 8;28(11):1050–61. doi: 10.1038/s41422-018-0092-9 (PMC6218447; doi:10.1038/s41422-018-0092-9)
Supplement: Supplementary file 10 — Supplementary information, Table S2 [file 41422_2018_92_MOESM10_ESM.xlsx]

## Sheet: Sheet1
Table S2. Primers used for vector construction and qRT-PCR.
Primer Name	Primer Sequences
Mettl3-F	5'-AACTAGTTCTTAGTTCTAGGCTGGGGAGG-3'
Mettl3-R	5'-TATAGACGCACTTCCTTACAAAGCTGCGGCCGCA-3'
Mettl3-mut-F	5'-TGTGATGGCTGCACCACCTGCTGATATTCACATGGAGC-3'
Mettl3-mut-R	5'-GCTCCATGTGAATATCAGCAGGTGGTGCAGCCATCACA-3'
Gluc-F	5'-CGACATTCCTGAGATTCCTGG-3'
Gluc-R	5'-TTGAGCAGGTCAGAACACTG-3'
Cluc-F	5'-GCTTCAACATCACCGTCATTG-3'
Cluc-R	5'-CACAGAGGCCAGAGATCATTC-3'
Fos-F	5'-CTATGCAGCAGACTGGGAGC-3'
Fos-R	5'-AGTACAGGTGACCACGGGAG-3'
Arc-F	5'-GCTCCAATTACCTTGTGCTG-3'
Arc-R	5'-ATGAGTATGGGTCATGGCTTT-3'
Btg2-F	5'-TCCTGATGCCCTGGTAGGTT-3'
Btg2-R	5'-GCTGTGCCCAAGGTTTGACT-3'
Npas4-F	5'-CAGATCAACGCCGAGATTCG-3'
Npas4-R	5'-CACCCTTGCGAGTGTAGATGC-3'
Egr1-F	5'-TCGGCTCCTTTCCTCACTCA-3'
Egr1-R	5'-CTCATAGGGTTGTTCGCTCGG-3'
Nr4a1-F	5'-ATGGCTACCGTGGCAGGAGA-3'
Nr4a1-R	5'-CAGGGCAGGGGTCAGAAAGA-3'
